# Supplementary material for: Item-Level Scores on the Boston Naming Test as an Independent Predictor of Perirhinal Volume in Individuals with Mild Cognitive Impairment
Source: Brain Sci. 2023 May 16;13(5):806. doi: 10.3390/brainsci13050806 (PMC10216160; doi:10.3390/brainsci13050806)
Supplement: Supplementary file 1 [file brainsci-13-00806-s001.zip]

Archive with 1 entries (1 files):
- brainsci-2363466-supplementary.pdf
